# Supplementary material for: An evolutionary conserved CBL1–CIPK6 complex of oil persimmon involved in responses to ABA, salt and drought stress
Source: BMC Plant Biol. 2025 Dec 12;26:88. doi: 10.1186/s12870-025-07938-0 (PMC12817668; doi:10.1186/s12870-025-07938-0)
Supplement: Supplementary file 1 — Supplementary Material 1: Table S1. List of CBL and CIPK6 proteins used for constructing phylogenetic tree. Table S2. Primers used for gene cloning, vector construction and qRT-PCR analysis. Table S3. The group of BD vector and AD vector plasmids are co-transformed into the AH109 receptor state. Figure S1. Pictures of DoCBL1 and DoCIPK6 gene genetic transformation in Arabidopsis. Figure S2. The alignment sequences and conserved domains of CBL1 and CIPK6 proteins. Figure. S1 Multiple sequence alignment of CBL1 and CIPK6 proteins in different plants. The conserved domains are highlighted [file 12870_2025_7938_MOESM1_ESM.zip › Supplyment file/Additional tables.xlsx]

## Sheet: Table S1
Table S2. List of CBL1 and CIPK6 proteins used for constructing phylogenetic tree
Taxonomy	Species	CBL1_ID	CIPK6_ID
Angiosperm, core eudicot	Arabidopsis thaliana	AT4G17615.3 AT5G47100.1	AT4G30960.1
Angiosperm, core eudicot	Actinidia chinensis	PSR93496.1 PSS11591.1	PSS08107.1 PSS13935.1
Angiosperm, core eudicot	Brassica napus	CAF2148236.1 CAF2069393.1	CAF2030787.1 CAF2132451.1 CAF1711978.1 CAF2242697.1 CAF2068665.1 CAF2147693.1
Angiosperm, core eudicot	Camellia sinensis	XP_028102390.1 XP_028102404.1 XP_028102396.1	XP_028063303.1
Angiosperm, core eudicot	Daucus carota	DCAR_008324 DCAR_004586 DCAR_000659	DCAR_017904
Angiosperm, core eudicot	Diospyros lotus	Dlo_pri0254F.1_g00670.1 Dlo_pri0689F.1_g00270.1	Dlo_pri0065F.1_g02830.1 Dlo_pri0018F.1_g01560.1
Angiosperm, core eudicot	Diospyros oleifera	EVM0016230.1 EVM0015273.1	EVM0027553.1 EVM0031872.1
Angiosperm, core eudicot	Glycine max	Glyma.11G038900.1 Glyma.17G149000.4 Glyma.05G066800.1	Glyma.15G203700.1 Glyma.09G098000.1 Glyma.17G074800.2 Glyma.02G202900.1
Angiosperm, core eudicot	Gossypium hirsutum	Gohir.A03G003700.1 Gohir.D03G168700.2	Gohir.D07G030700.1 Gohir.A07G026700.1 Gohir.D06G097300.1 Gohir.A06G096800.1 Gohir.A13G184500.1 Gohir.D13G190900.1 Gohir.A05G052100.1 Gohir.D05G053600.1
Angiosperm, core eudicot	Malus domestica	MD06G1046100 MD00G1132600	MD15G1153500
Angiosperm, core eudicot	Populus euphratica	XP_011031986.1 XP_011047551.1	XP_011018017.1 XP_011033439.1
Angiosperm, core eudicot	Solanum lycopersicum	Solyc06g060980.2 Solyc08g007160.3 Solyc08g077770.3	Solyc12g010130.1 Solyc07g005440.1
Angiosperm, core eudicot	Vitis vinifera	VIT_202s0236g00140.3	VIT_211s0016g00200.1 VIT_209s0070g00160.1
Eudicot	Nelumbo nucifera	XP_010269834.1 XP_010274512.1	NP_001306624.1 XP_010275776.1
Angiosperm, monocot	Elaeis guineensis	XP_073111705.1 XP_010919807.1 XP_010933556.1	XP_010912157.4 XP_029116325.1
Angiosperm, monocot	Oryza sativa	LOC_Os10g41510.1	LOC_Os08g34240.1 LOC_Os09g25100.1
Angiosperm, monocot	Phoenix dactylifera	XP_008794876.2	XP_008783865.2 XP_038986461.1 XP_008799653.2
Angiosperm, monocot	Zea mays	ZmPHB47.01G189800.1 ZmPHB47.09G158100.1	ZmPHB47.07G123500.1 ZmPHB47.04G125000.1 ZmPHB47.01G329400.1
Basal Angiosperm	Amborella trichopoda	KAL4199659.1	KAL4181834.1
Gymnosperm	Ginkgo biloba	Gb_20846
Gymnosperm	Taxus chinensis	KAH9299450.1
Lycophyte	Selaginella moellendorffii	Selmo131200
Bryophyte	Marchantia polymorpha	Mapoly0015s0061.1
Bryophyte	Sphagnum fallax	Sphfalx01G191400.1 Sphfalx01G191600.1
Green algae	Klebsormidium	kfl00085_0090

## Sheet: Table S2
Table S2. Primers used for gene cloning, vector construction and qRT–PCR analysis
Primers	ID/Name	Primers	Sequences（5’–3’）	Purpose
Primer 1	DH5α	35S-F	CACGGGGGACTCTTGCCACC	PCR identification of monoclone
		eGFP-R	GACACGCTGAACTTGTGG
Primer 2	DoCBL1	CBL1-F	ACTAGGGTCTCGCACCATGGGCTGTTTTAGTTCTACCGTAAGAAAG	Gene clone, Overexpression vector for transgenosis, positive PCR
		CBL1-R	ACTAGGGTCTCTCGCCTGTAGCAATCTCATCGACCTCTGAATGAAAT
Primer 3	DoCIPK6	CIPK6-F	ACTAGGGTCTCGCACCATGGCCGAGAAGAGTGTGCTCCA	Gene clone, Overexpression vector for transgenosis, positive PCR
		CIPK6-R	ACTAGGGTCTCTCGCCAGCCGGCGTCGAGCTATTGG
Primer 4	DoCBL1	CBL1-F	ATCGAGGACGCCGGCGGATCCATGGGCTGTTTTAGTTCTACCGTAAGAAAGC	Expression vector for BiFC
		CBL1-R	GCTCTGCAGGTCGACTCTAGATGTAGCAATCTCATCGACCTCTGAATGAAATATAAAG
Primer 5	DoCIPK6	CIPK6-F	CTATTTACAATTACAGGTACCATGGCCGAGAAGAGTGTGCTCC	Expression vector for BiFC
		CIPK6-R	GCCACCGCCGTCGACTCTAGAAGCCGGCGTCGAGCTATTGG
Primer 6	DoCBL1	CBL1-F	GGAATTCCATGGGCTGTTTTAGTTCTACCGTAAGAAAG	Bait vector for Y2H
		CBL1-R	CGGGATCCCGTGTAGCAATCTCATCGACCTCTGAATGAAA
Primer 7	DoCIPK6	CIPK6-F	GGAATTCCATGGCCGAGAAGAGTGTGCTC	Vector for Y2H
		CIPK6-R	CGGGATCCCGAGCCGGCGTCGAGCTATTG
Primer 8	AT4G20890	Tublin-F	CTCAAGAGGTTCTCAGCAGTA	qRT-PCR
		Tublin-R	TCACCTTCTTCATCCGCAGTT
Primer 9	AT4G26080	ABI1-F	CGCTAACTGCGGTGACTCTA	qRT-PCR
		ABI1-R	CACGAGCTCCATTCCACTGA
Primer 10	AT2G26650	AKT1-F	CCTCGGTGGCGAAATCTTCA	qRT-PCR
		AKT1-R	TCTCAACGTCACAGCGATCC
Primer 11	AT2G38170	CAX1-F	TCGTGCAGGCAACTAGCTTT	qRT-PCR
		CAX1-R	GTTTCCACACGTTGCGTTCA
Primer 12	AT4g25480	DREB1A-F	GATCAGCCTGTCTCAATTTC	qRT-PCR
		DREB1A-R	CTTCTGCCATATTAGCCAAC
Primer 13	AT3G11410	PP2CA-F	TGGGATGGAGCTAGGGTTCT	qRT-PCR
		PP2CA-R	CCCATAGTCCATCACTCGCC
Primer 14	AT4G27410	RD26-F	TCCGTTAGCCCAGTTGAGTT	qRT-PCR
		RD26-R	GATGACGACCCATTCGTGCT
Primer 15	AT2G01980	SOS1-F	ATTTCTGGAGGAAGCGACCG	qRT-PCR
		SOS1-R	CCACGAAGCAAGTGCCTAGA
Primer 16	AT5G35410	SOS2-F	GTGACGGCAACATCCTCGAT	qRT-PCR
		SOS2-R	CACATACGCCGCAGCTTTC
Primer 17	AT5G24270	SOS3-F	CCGGGTCGGGTTATTGGAAA	qRT-PCR
		SOS3-R	CGAGAGGGTTCGATGAGACG
Note: Red texts are protective bases and restriction sites. Bsa I = GGTCTC, BamH I = GGATCC, Xba I = TCTAGA, Kpn I = GGTACC, EcoR I = GAATTC.

## Sheet: Table S3
Table S3. The group of BD vector and AD vector plasmids are co-transformed into the AH109 receptor state
Groups	BD vector	AD vector	Plate	Purpose
1	pGBKT7-53	pGADT7-T	DDO	Positive control
2	pGBKT7-Lam	pGADT7-T	DDO	Negetive control
3	pGBKT7-CBL1	pGADT7	DDO	Self-activation detection
4	pGBKT7-CBL1	pGADT7-CIPK6	DDO	Target gene interaction detection
